# Supplementary material for: Design and Characterization of Maltoheptaose-b-Polystyrene Nanoparticles, as a Potential New Nanocarrier for Oral Delivery of Tamoxifen
Source: Molecules. 2021 Oct 28;26(21):6507. doi: 10.3390/molecules26216507 (PMC8587208; doi:10.3390/molecules26216507)
Supplement: Supplementary file 1 [file molecules-26-06507-s001.zip]

Archive with 1 entries (1 files):
- molecules-1417236-supplementary.pdf
